# Supplementary material for: Risk factors for infection with chikungunya and Zika viruses in southern Puerto Rico: A community-based cross-sectional seroprevalence survey
Source: PLoS Negl Trop Dis. 2022 Jun 13;16(6):e0010416. doi: 10.1371/journal.pntd.0010416 (PMC9191703; doi:10.1371/journal.pntd.0010416)
Supplement: S1 Table — Population estimates for the municipality of Ponce, Puerto Rico were taken from the American Community Survey (ACS) 2018 estimates. COPA participation was limited to people 1–50 years old, and comparisons of percentages by age only included eligible age groups from the ACS (0 to 54 years old); 47,358 people aged 55 and older were excluded from age calculations. All ages were included from the ACS for the comparison by sex. (XLSX) [file pntd.0010416.s003.xlsx]

## Sheet: Sheet1
	COPA Participants		Ponce, Puerto Rico
	N	%	N	%
Sex
Female	2433	60.3	74654	51.9
Male	1602	39.7	69272	48.1
Total	4035	100	143926	100
Age category in years
0 to 9	412	10.2	15623	16.2
10 to 19	882	21.9	18538	19.2
20 to 34	1196	29.6	28917	29.9
35 to 54	1545	38.9	33490	34.7
55 and older			(47,358)
Total	4035	100	96568	100
